# Supplementary material for: Towards interpretable, medically grounded, EMR-based risk prediction models
Source: Sci Rep. 2022 Jun 15;12:9990. doi: 10.1038/s41598-022-13504-7 (PMC9200841; doi:10.1038/s41598-022-13504-7)
Supplement: Supplementary file 2 — Supplementary Information 2. [file 41598_2022_13504_MOESM2_ESM.xlsx]

## Sheet: Sheet1
feature	metrics	origin	count	type	phase	explanation
gender		admission	1	binary	pre	Gender of patient
age_on_date		admission	1	integer	pre	Age of the patient at the time of surgery
elective surgery		admission	1	binary	pre	Elective Surgery - if the surgery was marked elective then yes otherwise no (missing values encoded as no)
urgent surgery		admission	1	binary	pre	Urgent surgery - if the surgery was marked urgent then yes otherwise no (missing values encoded as no)
surgery urgency		admission	1	character	pre	Whether surgery was urgent, elective, or unknown - if the surgery was neither marked as 'urgent' nor as 'elective' then 'unknown'
revision surgery		admission	1	binary	pre	Revision surgery - if the surgery was marked revision then yes otherwise no (missing values encoded as no)
primary surgery		admission	1	binary	pre	Primary surgery - if the surgery was marked primary then yes otherwise no (missing values encoded as no)
surgery repetition		admission	1	character	pre	Whether surgery was primary, revision, or unknown - if the surgery was neither marked as 'primary' nor as 'revision' then 'unknown'
days from admission to surgery		admission	1	integer	pre	Days from admission to surgery
department admission day of week		admission	1	integer	pre	Day of week of department admission
department_admission_month		admission	1	integer	pre	Month of department admission
chemotherapy during last 90 days		admission	1	binary	pre	Chemotherapy during last 90 days - yes or no
number of diagnoses		admission	1	integer	pre	Number of surgery admission diagnoses
diagnosis	morbid obesity, carcinoma, colon carcinoma, breast carcinoma, inguinal hernia, hernia, appendicitis, acute appendicitis, choletithiasis, colon, breast, acute, obstruction, mass, bowel, stomach, anus rectum, melanoma, cholecystitis	admission	19	binary	pre	Diagnosis at admission to surgery classification, see Supplemenary
antibiotics pre	min, max, 2hrs sum, sum	admission	4	integer, float	pre	Antibiotics administered before surgery
past procedures		procedures in past	1	integer	pre	number of past procedures
past surgeries		procedures in past	1	integer	pre	number of past surgeries
days since last surgery		procedures in past	1	integer	pre	Days since last surgery
past procedure	colorectal, small bowel, abdomen retroperitoneum, gynaecology, hepatic, appendectomy, hernia, biliary tract, anorectal, gastroesophagal, breast, diagnostic	procedures in past	12	binary	pre	Past procedure classification, see Supplementary
past procedure type		procedures in past	1	character	pre	Unique past procedure type classification, see Supplementary
past procedure gastrointestinal		procedures in past	1	binary	pre	Gastrointestinal past procedures including colorectal, appendectomy, gastroesophagal, biiary tract, and small bowel
past procedure organ	stomach, colon, small intestine, appendix, anus rectum, pancreas, gallbladder, hernia, peritoneum, breast, reproductive organs, liver, lymph node, kidney	procedures in past	14	binary	pre	Past procedure organ classification, see Supplementary
number diseases		background diagnoses	1	integer	pre	Number of background diseases
neoplasm		background diagnoses	1	integer	pre	Number of neoplasm diseases
circulatory diseases		background diagnoses	1	integer	pre	Number of circulatory diseases
metabolic diseases		background diagnoses	1	integer	pre	Number of metabolic diseases
digestive diseases		background diagnoses	1	integer	pre	Number of digestive diseases
tissue_diseases		background diagnoses	1	integer	pre	Number of tissue diseases
mental_diseases		background diagnoses	1	integer	pre	Number of mental diseases
genitourinary_diseases		background diagnoses	1	integer	pre	Number of genitourinary diseases
nervous_system_diseases		background diagnoses	1	integer	pre	Number of nervous system disease
eye_diseases		background diagnoses	1	integer	pre	Number of eye diseases
respiratory_diseases		background diagnoses	1	integer	pre	Number of respiratory diseases
diabetes		background diagnoses	1	boolean	pre	Diabetes - yes or no
smoking		habits	1	boolean	pre	Smoking - yes or no
smoking per day		habits	1	integer	pre	Cigarettes smoked per day
smoking duration years		habits	1	integer	pre	Years smoked
pack per year		habits	1	integer	pre	Number of cigarette packs smoked per year
alcohol		habits	1	boolean	pre	Alcohol - yes or no
alcohol duration years		habits	1	integer	pre	Years of alcohol consumption
drugs		habits	1	boolean	pre	Drugs - yes or no
drugs duration years		habits	1	integer	pre	Years of drug consumption
sleep disorder		habits	1	boolean	pre	Sleep disorder - yes or no
regular_drugs		regular drugs	1	integer	pre	Number of regular drugs taken
cardivascular drugs		regular drugs	1	integer	pre	Number of cardivascular drugs taken
metabolism drugs		regular drugs	1	integer	pre	Number of metabolism drugs taken
nervous system drugs		regular drugs	1	integer	pre	Number of nervous system drugs taken
blood drugs		regular drugs	1	integer	pre	Number of blood drugs taken
hormonal drugs		regular drugs	1	integer	pre	Number of hormonal drugs taken
respiratory drugs		regular drugs	1	integer	pre	Number of respiratory drugs taken
reproductive urinary drugs		regular drugs	1	integer	pre	Number of reproductive urinary drugs taken
antineoplastic drugs		regular drugs	1	integer	pre	Number of antineoplastic drugs taken
muscular drugs		regular drugs	1	integer	pre	Number of muscular drugs taken
sensory drugs		regular drugs	1	integer	pre	Number of sensory drugs taken
antiinfective drugs		regular drugs	1	integer	pre	Number of antiinfective drugs taken
steroid use		regular drugs	1	boolean	pre	Corticosteroids or immunosuppressants - yes or no
corticosteroids		regular drugs	1	boolean	pre	Corticosteroids - yes or no
immunosuppressants		regular drugs	1	boolean	pre	Immunosuppressants - yes or no
diabetes drugs		regular drugs	1	boolean	pre	Diabetes drugs - yes or no
anticoagulants		regular drugs	1	boolean	pre	Anticoagulants - yes or no
pre height	last	measurements before surgery	1	float	pre	height before surgery
pre weight	last	measurements before surgery	1	float	pre	weight before surgery
pre BMI	last	measurements before surgery	1	float	pre	BMI before surgery
pre diastolic pressure	mean 0, mean 4 1, last, num 0, num 4 1, abnormal num 0, abnormal num 4 1, abnormal high num 0, abnormal high num 4 1, abnormal low num 0, abnormal low num 4 1	measurements before surgery	11	float, integer	pre	diastolic pressure before surgery, metric calculations see Supplementary
pre systolic pressure	mean 0, mean 4 1, last, num 0, num 4 1, abnormal num 0, abnormal num 4 1, abnormal high num 0, abnormal high num 4 1, abnormal low num 0, abnormal low num 4 1	measurements before surgery	11	float, integer	pre	systolic pressure before surgery, metric calculations see Supplementary
pre fever	mean 0, mean 4 1, last, num 0, num 4 1, abnormal num 0, abnormal num 4 1, abnormal high num 0, abnormal high num 4 1, abnormal low num 0, abnormal low num 4 1	measurements before surgery	11	float, integer	pre	body temperature before surgery, metric calculations see Supplementary
pre pain	mean 0, mean 4 1, last, num 0, num 4 1, abnormal num 0, abnormal num 4 1, abnormal high num 0, abnormal high num 4 1, abnormal low num 0, abnormal low num 4 1	measurements before surgery	11	float, integer	pre	pain measure before surgery, metric calculations see Supplementary
pre pulse	mean 0, mean 4 1, last, num 0, num 4 1, abnormal num 0, abnormal num 4 1, abnormal high num 0, abnormal high num 4 1, abnormal low num 0, abnormal low num 4 1	measurements before surgery	11	float, integer	pre	pulse before surgery, metric calculations see Supplementary
pre saturation	mean 0, mean 4 1, last, num 0, num 4 1, abnormal num 0, abnormal num 4 1, abnormal high num 0, abnormal high num 4 1, abnormal low num 0, abnormal low num 4 1	measurements before surgery	11	float, integer	pre	oxygen saturation before surgery, metric calculations see Supplementary
pre pulse pressure		measurements before surgery	1	float	pre	Pulse pressure before surgery (Difference between most recently measured diastolic and systolic blood pressure)
albumin blood	mean 0, mean 4 1, last, num 0, num 4 1, abnormal num 0, abnormal num 4 1, abnormal high num 0, abnormal high num 4 1, abnormal low num 0, abnormal low num 4 1	labs before surgery	11	integer, float	pre	albumin blood result, metric calculations see Supplementary
alkaline phosphatase blood	mean 0, mean 4 1, last, num 0, num 4 1, abnormal num 0, abnormal num 4 1, abnormal high num 0, abnormal high num 4 1, abnormal low num 0, abnormal low num 4 1	labs before surgery	11	integer, float	pre	alkaline phosphatase blood result, metric calculations see Supplementary
amylase blood	mean 0, mean 4 1, last, num 0, num 4 1, abnormal num 0, abnormal num 4 1, abnormal high num 0, abnormal high num 4 1, abnormal low num 0, abnormal low num 4 1	labs before surgery	11	integer, float		amylase blood result, metric calculations see Supplementary
baso / baso abs	mean 0, mean 4 1, last, num 0, num 4 1, abnormal num 0, abnormal num 4 1, abnormal high num 0, abnormal high num 4 1, abnormal low num 0, abnormal low num 4 1	labs before surgery	22	integer, float	pre	baso % / baso absolute test result, metric calculations see Supplementary
bilirubin blood direct / bilirubin total	mean 0, mean 4 1, last, num 0, num 4 1, abnormal num 0, abnormal num 4 1, abnormal high num 0, abnormal high num 4 1, abnormal low num 0, abnormal low num 4 1	labs before surgery	22	integer, float	pre	bilirubin blood direct / bilirubin total test result, metric calculations see Supplementary
calcium blood total	mean 0, mean 4 1, last, num 0, num 4 1, abnormal num 0, abnormal num 4 1, abnormal high num 0, abnormal high num 4 1, abnormal low num 0, abnormal low num 4 1	labs before surgery	11	integer, float	pre	calcium blood total test result, metric calculations see Supplementary
chloride blood	mean 0, mean 4 1, last, num 0, num 4 1, abnormal num 0, abnormal num 4 1, abnormal high num 0, abnormal high num 4 1, abnormal low num 0, abnormal low num 4 1	labs before surgery	11	integer, float	pre	chloride blood result, metric calculations see Supplementary
creatinine blood	mean 0, mean 4 1, last, num 0, num 4 1, abnormal num 0, abnormal num 4 1, abnormal high num 0, abnormal high num 4 1, abnormal low num 0, abnormal low num 4 1	labs before surgery	11	integer, float	pre	creatinine blood result, metric calculations see Supplementary
crp inflammatory	mean 0, mean 4 1, last, num 0, num 4 1, abnormal num 0, abnormal num 4 1, abnormal high num 0, abnormal high num 4 1, abnormal low num 0, abnormal low num 4 1	labs before surgery	11	integer, float	pre	crp inflammatory test result, metric calculations see Supplementary
eos / eos abs	mean 0, mean 4 1, last, num 0, num 4 1, abnormal num 0, abnormal num 4 1, abnormal high num 0, abnormal high num 4 1, abnormal low num 0, abnormal low num 4 1	labs before surgery	22	integer, float	pre	EOS % / EOS absolute test result, metric calculations see Supplementary
estimated globulin blood	mean 0, mean 4 1, last, num 0, num 4 1, abnormal num 0, abnormal num 4 1, abnormal high num 0, abnormal high num 4 1, abnormal low num 0, abnormal low num 4 1	labs before surgery	11	integer, float	pre	estimated globulin blood result, metric calculations see Supplementary
gamma gt blood	mean 0, mean 4 1, last, num 0, num 4 1, abnormal num 0, abnormal num 4 1, abnormal high num 0, abnormal high num 4 1, abnormal low num 0, abnormal low num 4 1	labs before surgery	11	integer, float	pre	gamma gt blood result, metric calculations see Supplementary
glucose blood	mean 0, mean 4 1, last, num 0, num 4 1, abnormal num 0, abnormal num 4 1, abnormal high num 0, abnormal high num 4 1, abnormal low num 0, abnormal low num 4 1	labs before surgery	11	integer, float	pre	glucose blood result, metric calculations see Supplementary
hct	mean 0, mean 4 1, last, num 0, num 4 1, abnormal num 0, abnormal num 4 1, abnormal high num 0, abnormal high num 4 1, abnormal low num 0, abnormal low num 4 1	labs before surgery	11	integer, float	pre	hct test result, metric calculations see Supplementary
hgb	mean 0, mean 4 1, last, num 0, num 4 1, abnormal num 0, abnormal num 4 1, abnormal high num 0, abnormal high num 4 1, abnormal low num 0, abnormal low num 4 1	labs before surgery	11	integer, float	pre	hgb test result, metric calculations see Supplementary
inr	mean 0, mean 4 1, last, num 0, num 4 1, abnormal num 0, abnormal num 4 1, abnormal high num 0, abnormal high num 4 1, abnormal low num 0, abnormal low num 4 1	labs before surgery	11	integer, float	pre	inr test result, metric calculations see Supplementary
lympho / lympho abs	mean 0, mean 4 1, last, num 0, num 4 1, abnormal num 0, abnormal num 4 1, abnormal high num 0, abnormal high num 4 1, abnormal low num 0, abnormal low num 4 1	labs before surgery	22	integer, float	pre	lympho % / lympho absolute test result, metric calculations see Supplementary
magnesium blood	mean 0, mean 4 1, last, num 0, num 4 1, abnormal num 0, abnormal num 4 1, abnormal high num 0, abnormal high num 4 1, abnormal low num 0, abnormal low num 4 1	labs before surgery	11	integer, float	pre	magnesium blood result, metric calculations see Supplementary
mch	mean 0, mean 4 1, last, num 0, num 4 1, abnormal num 0, abnormal num 4 1, abnormal high num 0, abnormal high num 4 1, abnormal low num 0, abnormal low num 4 1	labs before surgery	11	integer, float	pre	mch test result, metric calculations see Supplementary
mchc	mean 0, mean 4 1, last, num 0, num 4 1, abnormal num 0, abnormal num 4 1, abnormal high num 0, abnormal high num 4 1, abnormal low num 0, abnormal low num 4 1	labs before surgery	11	integer, float	pre	mchc test result, metric calculations see Supplementary
mcv	mean 0, mean 4 1, last, num 0, num 4 1, abnormal num 0, abnormal num 4 1, abnormal high num 0, abnormal high num 4 1, abnormal low num 0, abnormal low num 4 1	labs before surgery	11	integer, float	pre	mcv test result, metric calculations see Supplementary
mono / mono abs	mean 0, mean 4 1, last, num 0, num 4 1, abnormal num 0, abnormal num 4 1, abnormal high num 0, abnormal high num 4 1, abnormal low num 0, abnormal low num 4 2	labs before surgery	22	integer, float	pre	mono % / mono absolute test result, metric calculations see Supplementary
mpv	mean 0, mean 4 1, last, num 0, num 4 1, abnormal num 0, abnormal num 4 1, abnormal high num 0, abnormal high num 4 1, abnormal low num 0, abnormal low num 4 3	labs before surgery	11	integer, float	pre	mpv test result, metric calculations see Supplementary
neutro / neutro abs	mean 0, mean 4 1, last, num 0, num 4 1, abnormal num 0, abnormal num 4 1, abnormal high num 0, abnormal high num 4 1, abnormal low num 0, abnormal low num 4 4	labs before surgery	22	integer, float	pre	neutro % / neutro absolute test result, metric calculations see Supplementary
nucleated rbc / nucleated rbc abs	mean 0, mean 4 1, last, num 0, num 4 1, abnormal num 0, abnormal num 4 1, abnormal high num 0, abnormal high num 4 1, abnormal low num 0, abnormal low num 4 5	labs before surgery	22	integer, float	pre	nucleated rbc % / nucleated rbc absolute test result, metric calculations see Supplementary
osmolality calc	mean 0, mean 4 1, last, num 0, num 4 1, abnormal num 0, abnormal num 4 1, abnormal high num 0, abnormal high num 4 1, abnormal low num 0, abnormal low num 4 6	labs before surgery	11	integer, float	pre	osmolality calc test result, metric calculations see Supplementary
pct	mean 0, mean 4 1, last, num 0, num 4 1, abnormal num 0, abnormal num 4 1, abnormal high num 0, abnormal high num 4 1, abnormal low num 0, abnormal low num 4 7	labs before surgery	11	integer, float	pre	pct test result, metric calculations see Supplementary
phosphorus blood	mean 0, mean 4 1, last, num 0, num 4 1, abnormal num 0, abnormal num 4 1, abnormal high num 0, abnormal high num 4 1, abnormal low num 0, abnormal low num 4 8	labs before surgery	11	integer, float	pre	phosphorus blood test result, metric calculations see Supplementary
plt	mean 0, mean 4 1, last, num 0, num 4 1, abnormal num 0, abnormal num 4 1, abnormal high num 0, abnormal high num 4 1, abnormal low num 0, abnormal low num 4 9	labs before surgery	11	integer, float	pre	plt test result, metric calculations see Supplementary
potassium blood	mean 0, mean 4 1, last, num 0, num 4 1, abnormal num 0, abnormal num 4 1, abnormal high num 0, abnormal high num 4 1, abnormal low num 0, abnormal low num 4 10	labs before surgery	11	integer, float	pre	potassium blood test result, metric calculations see Supplementary
protein blood total	mean 0, mean 4 1, last, num 0, num 4 1, abnormal num 0, abnormal num 4 1, abnormal high num 0, abnormal high num 4 1, abnormal low num 0, abnormal low num 4 11	labs before surgery	11	integer, float	pre	protein blood total result, metric calculations see Supplementary
pt	mean 0, mean 4 1, last, num 0, num 4 1, abnormal num 0, abnormal num 4 1, abnormal high num 0, abnormal high num 4 1, abnormal low num 0, abnormal low num 4 12	labs before surgery	11	integer, float	pre	pt test result, metric calculations see Supplementary
ptt	mean 0, mean 4 1, last, num 0, num 4 1, abnormal num 0, abnormal num 4 1, abnormal high num 0, abnormal high num 4 1, abnormal low num 0, abnormal low num 4 13	labs before surgery	11	integer, float	pre	ptt test result, metric calculations see Supplementary
rbc	mean 0, mean 4 1, last, num 0, num 4 1, abnormal num 0, abnormal num 4 1, abnormal high num 0, abnormal high num 4 1, abnormal low num 0, abnormal low num 4 14	labs before surgery	11	integer, float	pre	rbc test result, metric calculations see Supplementary
rdw	mean 0, mean 4 1, last, num 0, num 4 1, abnormal num 0, abnormal num 4 1, abnormal high num 0, abnormal high num 4 1, abnormal low num 0, abnormal low num 4 15	labs before surgery	11	integer, float	pre	rdw test result, metric calculations see Supplementary
sgot	mean 0, mean 4 1, last, num 0, num 4 1, abnormal num 0, abnormal num 4 1, abnormal high num 0, abnormal high num 4 1, abnormal low num 0, abnormal low num 4 16	labs before surgery	11	integer, float	pre	sgot test result, metric calculations see Supplementary
sgpt	mean 0, mean 4 1, last, num 0, num 4 1, abnormal num 0, abnormal num 4 1, abnormal high num 0, abnormal high num 4 1, abnormal low num 0, abnormal low num 4 17	labs before surgery	11	integer, float	pre	sgpt test result, metric calculations see Supplementary
wbc	mean 0, mean 4 1, last, num 0, num 4 1, abnormal num 0, abnormal num 4 1, abnormal high num 0, abnormal high num 4 1, abnormal low num 0, abnormal low num 4 18	labs before surgery	11	integer, float	pre	wbc test result, metric calculations see Supplementary
sodium blood	mean 0, mean 4 1, last, num 0, num 4 1, abnormal num 0, abnormal num 4 1, abnormal high num 0, abnormal high num 4 1, abnormal low num 0, abnormal low num 4 19	labs before surgery	11	integer, float	pre	sodium blood result, metric calculations see Supplementary
urea blood	mean 0, mean 4 1, last, num 0, num 4 1, abnormal num 0, abnormal num 4 1, abnormal high num 0, abnormal high num 4 1, abnormal low num 0, abnormal low num 4 20	labs before surgery	11	integer, float	pre	urea blood result, metric calculations see Supplementary
microbiology_tests_num	0, 4 1	microbiology tests before surgery	2	integer	pre	Number of microbiology tests performed preoperatively
microbiology_tests_pos	0, 4 1	microbiology tests before surgery	2	integer	pre	Number of positive microbiology tests performed preoperatively
aer+anear_gen	0, 4 1	microbiology tests before surgery	2	integer	pre	Number of Aer+Anear microbiology tests performed
a+n bld cul	0, 4 1	microbiology tests before surgery	2	integer	pre	Number of A+N blood culture microbiology tests performed
cpe screen cre	0, 4 1	microbiology tests before surgery	2	integer	pre	Number of CPE screen Cre microbioloical tests performed
aer gen cult	0, 4 1	microbiology tests before surgery	2	integer	pre	Number of Aer gen culture microbioloical tests performed
screening	0, 4 1	microbiology tests before surgery	2	integer	pre	Number of microbioloical tests of type screening performed
general culture	0, 4 1	microbiology tests before surgery	2	integer	pre	Number of microbioloical tests of type general culture performed
blood culture	0, 4 1	microbiology tests before surgery	2	integer	pre	Number of microbioloical tests of type blood culture performed
fungi	0, 4 1	microbiology tests before surgery	2	integer	pre	Number of microbioloical tests of type fungi performed
urine	0, 4 1	microbiology tests before surgery	2	integer	pre	Number of microbioloical tests of type urine performed
rectal swab	0, 4 1	microbiology tests before surgery	2	integer	pre	Number of microbioloical tests performed from rectal swabs
surgical wound	0, 4 1	microbiology tests before surgery	2	integer	pre	Number of microbioloical tests performed from surgical wounds
peritoneal fluid	0, 4 1	microbiology tests before surgery	2	integer	pre	Number of microbioloical tests performed from peritoneal fluids
peripheral venous blood	0, 4 1	microbiology tests before surgery	2	integer	pre	Number of microbioloical tests performed from peripheral venous blood
enterococcus	0, 4 1	microbiology tests before surgery	2	integer	pre	Number of microbioloical tests performed for enterococcus bacteria
staphylococcus areus	0, 4 1	microbiology tests before surgery	2	integer	pre	Number of microbioloical tests performed for staphylococcus areus bacteria
pseudomonas aeruginosa	0, 4 1	microbiology tests before surgery	2	integer	pre	Number of microbioloical tests performed for pseudomonas aeruginosa bacteria
staphyllococcus coagulase negative	0, 4 1	microbiology tests before surgery	2	integer	pre	Number of microbioloical tests performed for staphyllococcus coagulase negative bacteria
escheria coli	0, 4 1	microbiology tests before surgery	2	integer	pre	Number of microbioloical tests performed for escheria coli bacteria
ssi related bacteria	0, 4 1	microbiology tests before surgery	2	integer	pre	Number of microbioloical tests performed for SSI related bacteria including enterococcus, stahylococcus areus, pseudomonas aeruginosa, staphillococcus coagulase negative and escheria coli
breath sounds		anesthesiologist check before surgery	1	character	pre	Wheter breath sounds are normal or pathological
level of consciuosness		anesthesiologist check before surgery	1	character	pre	Level of consciousness
mallampati		anesthesiologist check before surgery	1	integer	pre	Mallampati
mouth jaw		anesthesiologist check before surgery	1	character	pre	Mouth / jaw opening
obesity		anesthesiologist check before surgery	1	character	pre	Obesity
teeth		anesthesiologist check before surgery	1	character	pre	Teeth
neck		anesthesiologist check before surgery	1	character	pre	Neck
asa		anesthesiologist check before surgery	1	integer	pre	ASA score
difficult intubation suspected		anesthesiologist check before surgery	1	character	pre	Whether difficult intubation expected
laparoscopic surgery		surgery	1	binary	post	Laparoscopic surgery - yes or no
open surgery		surgery	1	binary	post	Open surgery - yes or no
surgery mode		surgery	1	character	post	Whether surgery was laparoscopic, open or unknown
anesthesia type		surgery	1	character	post	Whether anesthesia was laryngeal, endotracheal or unknown
laryngeal anesthesia		surgery	1	binary	post	Laryngeal anesthesia - yes or no
endotracheal anesthesia		surgery	1	binary	post	Endotracheall anesthesia - yes or no
disinfection		surgery	1	binary	post	Disinfection - yes or no
cover		surgery	1	binary	post	Cover - yes or no
urine_catheter		surgery	1	binary	post	Urine_catheter - yes or no
robotic surgery		surgery	1	binary	post	Robotic surgery - yes or no
complications during surgery		surgery	1	binary	post	Complications during surgery - yes or no
excessive bleeding		surgery	1	binary	post	Excessive bleeding - yes or no
sending samples to pathology		surgery	1	binary	post	Sending samples to pathology - yes or no
number of procedures		surgery	1	integer	post	Number of surgical procedures performed
procedure	colorectal, small bowel, abdomen retroperitoneum, gynaecology, hepatic, appendectomy, hernia, biliary tract, anorectal, gastroesophagal, breast, diagnostic	surgery	12	binary	post	Procedure classification, see Supplementary
procedure type		surgery	1	character	post	Unique procedure type classification, see Supplementary
procedure gastrointestinal		surgery	1	binary	post	Gastrointestinal procedures including colorectal, appendectomy, gastroesophagal, biiary tract, and small bowel
organ	stomach, colon, small intestine, appendix, anus rectum, pancreas, gallbladder, hernia, peritoneum, breast, reproductive organs, liver, lymph node, kidney	surgery	14	binary	post	Organ classification, see Supplementary
ventilation mode		surgery	1	character	post	Ventilation mode
al line		surgery	1	integer	post	AI line
cvp line		surgery	1	integer	post	CVP line
urinary catheter line		surgery	1	integer	post	Urinary Catheter line
ngt line		surgery	1	integer	post	NGT line
anesthesia schedule		surgery	1	character	post	Anesthesia schedule (elective, urgent)
induction method		surgery	1	character	post	Induction method
ett lma		surgery	1	character	post	Ett lma
intubation difficulty		surgery	1	character	post	Intubation difficulty
iv lines		surgery	1	integer	post	Number of IV lines
co2_inflation		surgery	1	integer	post	CO2 inflation during surgery - yes or no
analgetics	num	drugs in surgery	2	boolean, integer	post	Analgetics administered - yes or no and count
antibiotics	num	drugs in surgery	2	boolean, integer	post	Antibiotics administered - yes or no and count
antidotes	num	drugs in surgery	2	boolean, integer	post	Antidotes administered - yes or no and count
cardiovascular	num	drugs in surgery	2	boolean, integer	post	Cardiovascular drugsadministered - yes or no and count
emergency	num	drugs in surgery	2	boolean, integer	post	Emergency drugs administered - yes or no and count
hypnotics	num	drugs in surgery	2	boolean, integer	post	Hypnotic drugs administered - yes or no and count
inhalation	num	drugs in surgery	2	boolean, integer	post	Inhalation drugs administered - yes or no and count
induction	num	drugs in surgery	2	boolean, integer	post	Induction drugs administered - yes or no and count
maintenance	num	drugs in surgery	2	boolean, integer	post	Maintenance drugs administered - yes or no and count
other	num	drugs in surgery	2	boolean, integer	post	Other drugs administered - yes or no and count
regional	num	drugs in surgery	2	boolean, integer	post	Regional drugs administered - yes or no and count
relaxants	num	drugs in surgery	2	boolean, integer	post	Relaxants administered - yes or no and count
drug_types_in_surgery		drugs in surgery	1	integer	post	Number of different drug types administered in surgery
drugs in surgery		drugs in surgery	1	integer	post	Total number of drugs administered in surgery
blood_loss		blood products in surgery	1	binary	post	Blood loss during surgery - yes or no
blood_loss_amount		blood products in surgery	1	integer	post	Number of blood losses recorded during surgery
blood transfusion		blood products in surgery	1	binary	post	Blood transfusion during surgery - yes or no
ffp transfusion amt		blood products in surgery	1	integer	post	FFP transfusion amount
pc transfusion amt		blood products in surgery	1	integer	post	PC transfusion amount
CO2 resp rate	mean, std, max, min, high pct, low pct, normal pct	measurements in surgery	7	float	post	Intraoperative CO2 response rate measurements, metric calculations see Supplementary
etCO2	mean, std, max, min, high pct, low pct, normal pct	measurements in surgery	7	float	post	Intraoperative etCO2 measurements, metric calculations see Supplementary
pulse	mean, std, max, min, high pct, low pct, normal pct	measurements in surgery	7	float	post	Intraoperative pulse measurements, metric calculations see Supplementary
saturation	mean, std, max, min, high pct, low pct, normal pct	measurements in surgery	7	float	post	Intraoperative saturation measurements, metric calculations see Supplementary
diastolic pressure	mean, std, max, min, high pct, low pct, normal pct	measurements in surgery	7	float	post	Intraoperative diastolic pressure measurements, metric calculations see Supplementary
systolic pressure	mean, std, max, min, high pct, low pct, normal pct	measurements in surgery	7	float	post	Iintraoperative systolic pressure measurements, metric calculations see Supplementary
mean bp	mean, std, max, min, high pct, low pct, normal pct	measurements in surgery	7	float	post	Intraoperative mean blood pressure measurements, metric calculations see Supplementary
fever	mean, std, max, min, high pct, low pct, normal pct	measurements in surgery	7	float	post	Intraoperative temperature measurements, metric calculations see Supplementary
ecg hr	mean, std, max, min, high pct, low pct, normal pct	measurements in surgery	7	float	post	Intraoperative ECG heartrate measurements, metric calculations see Supplementary
ecg PVC	mean, std, max, min	measurements in surgery	4	float	post	Intraoperative ecg PVC measurements, metric calculations see Supplementary
o2fi	mean, std, max, min	measurements in surgery	4	float	post	Intraoperative o2fi measurements, metric calculations see Supplementary
pulse to baseline	mean, std, max, min, high pct, low pct, normal pct	measurements in surgery	7	float	post	Intraop pulse measure with respect to baseline measurement before surgery, metric calculations see Supplementary
saturation to baseline	mean, std, max, min, normal pct	measurements in surgery	5	float	post	Intraop saturation measure with respect to baseline measurement before surgery, metric calculations see Supplementary
systolic pressure to baseline	mean, std, max, min, high pct, low pct, normal pct	measurements in surgery	7	float	post	Intraop systolic pressure measure with respect to baseline measurement before surgery, metric calculations see Supplementary
diastolic pressure to baseline	mean, std, max, min, high pct, low pct, normal pct	measurements in surgery	7	float	post	Intraop diastolic pressure measure with respect to baseline measurement before surgery, metric calculations see Supplementary
mean bp to baseline	mean, std, max, min, high pct, low pct, normal pct	measurements in surgery	7	float	post	Iintraop mean blood pressure measure with respect to baseline measurement before surgery, metric calculations see Supplementary
fever to baseline	mean, std, max, min, low pct, normal pct	measurements in surgery	6	float	post	Intraop fever measure with respect to baseline measurement before surgery, metric calculations see Supplementary
V2 ST	max, longest increase, normal pct, high pct	measurements in surgery	4	float	post	V2 ST intraop measurement, metric calculations see Supplementary
V5 ST	max, longest increase, normal pct, high pct	measurements in surgery	4	float	post	V5 ST intraop measurement, metric calculations see Supplementary
AVL ST	max, longest increase, normal pct	measurements in surgery	3	float	post	AVL ST intraop measurement, metric calculations see Supplementary
max ST		measurements in surgery	1	float	post	Maximum of V2, V5 and AVL ST
max ST increase		measurements in surgery	1	float	post	Maximum of longest monotonously increasing path of V2 ST, V5 ST and AVL ST measures
median ST	high pct, normal pct	measurements in surgery	2	float	post	Median measure of V2 ST, V5 ST, AVL ST, metric calculations see Supplementary
aa mac	max, high pct, normal pct	measurements in surgery	3	float	post	Anastethic agent mac intraop measurement, metric calculations see Supplementary
anesthetic agent	pct	measurements in surgery	4	float	post	Percent of intraoperative anesthetic 2, 3, 4, 5 over the duration of the surgery
number of anesthetic agents	count	measurements in surgery	1	integer	post	Number of different anesthetic agents administered intraoperatively
intraop measures length min		measurements in surgery	1	float	post	Minutes from the first intraop measurement to the last
surgery length min		measurements in surgery	1	float	post	Minutes from surgery start to surgery end
intra pulse last	last	measurements in surgery	1	float	post	Last intraoperative pulse
intra diastolic pressure	last	measurements in surgery	1	float	post	Last intraoperative diastolic pressure
intra systolic pressure	last	measurements in surgery	1	float	post	Last intraoperative systolic pressure
intra fever	last	measurements in surgery	1	float	post	Last intraoperative temperature
intra pain	last	measurements in surgery	1	float	post	Last intraoperative pain measure
intra saturation	last	measurements in surgery	1	float	post	Last intraoperative oxygen saturation
			968
